# Supplementary material for: Ubiquitin is a carbon dioxide–binding protein
Source: Sci Adv. 2021 Sep 24;7(39):eabi5507. doi: 10.1126/sciadv.abi5507 (PMC8462908; doi:10.1126/sciadv.abi5507)
Supplement: Supplementary file 2 — Raw data [file sciadv.abi5507_raw_data.zip]

Archive with 3 entries (3 files):
- sciadv.abi5507_Figure_4B_raw_data.xlsx
- sciadv.abi5507_Figure_4C_raw_data.xlsx
- sciadv.abi5507_Figure_5B_raw_data.xlsx
