# Supplementary material for: Ubiquitin is a carbon dioxide–binding protein
Source: Sci Adv. 2021 Sep 24;7(39):eabi5507. doi: 10.1126/sciadv.abi5507 (PMC8462908; doi:10.1126/sciadv.abi5507)
Supplement: Supplementary file 2 — Raw data [file sciadv.abi5507_raw_data.zip › sciadv.abi5507_Figure_4B_raw_data.xlsx]

## Sheet: Sheet1
Transfected plasmid			Vector			Wild type Ub			K63R Ub			K48R Ub
Carbon dioxide [%]			5	10		5	10		5	10		5	10
Raw data [fluoresence counts/mg protein]			178.941	167.398		100.513	96.7574		43.2722	34.5246		118.284	122.459
			120.569	117.351		107.634	80.8298		82.6683	73.2141		94.2501	96.0703
			82.4314	75.2468		157.242	134.87		80.2816	65.1945		122.435	121.4
			83.8416	72.6426		159.5	136.927		94.8944	86.3586		30.5091	29.6014
			122.597	113.944		124.286	100.356
			108.089	105.04		132.697	98.7003
			53.0105	48.1334		114.428	109.177
						96.2757	103.903
Processed data [5%/10%]			1.06896			1.03881			1.12913			0.965907
			1.10132			1.33161			1.23142			1.03066
			1.02742			1.16588			1.09884			0.981053
			1.09548			1.16485			1.25337			1.00852
			1.15417			1.23846
			1.02903			1.34445
			1.07594			1.0481
						0.926591
