# Supplementary material for: Ubiquitin is a carbon dioxide–binding protein
Source: Sci Adv. 2021 Sep 24;7(39):eabi5507. doi: 10.1126/sciadv.abi5507 (PMC8462908; doi:10.1126/sciadv.abi5507)
Supplement: Supplementary file 2 — Raw data [file sciadv.abi5507_raw_data.zip › sciadv.abi5507_Figure_4C_raw_data.xlsx]

## Sheet: Sheet1
		Transfected plasmid	Wild type Ub					K63R Ub					K48R Ub
		Carbon dioxide [%]	5	10				5	10				5	10
	Replicate				Protein loaded [mg]	Normalised protein [raw integrated density/mg protein]				Protein loaded [mg]	Normalised protein [raw integrated density/mg protein]				Protein loaded [mg]	Normalised protein [raw integrated density/mg protein]
Raw integrated density (background density removed)	1		621176		8.54889	72661.6		1103111		6.24889	176529		3834050		9.83778	389727
	2		71108		8.54889	8317.81		91772		7.20444	12738.2		113639		7.87022	14439.1
	3		98337.8		3.93111	25015.3		48599.8		4.22	11516.5		103579		1.17556	88110.5
	4		231604		2.07	111886		163385		3.50889	46563.1		147378		1.50889	97673
	1			692747	7.34889	94265.5			748599	5.81556	128724			4651337	9.63778	482615
	2			77751	7.34889	10580			136196	6.52667	20867.6			126182	7.71022	16365.5
	3			111870	5.35333	20897.2			110370	6.97556	15822.4			151634	2.49778	60707.5
	4			272974	2.39778	113844			216743	4.74222	45704.9			312673	2.22	140844
		Processed data [5%/10%]	0.770818					1.37138					0.807532
			0.786185					0.610431					0.882287
			1.19706					0.727864					1.45139
			0.982796					1.01878					0.693486
