# Supplementary material for: Ubiquitin is a carbon dioxide–binding protein
Source: Sci Adv. 2021 Sep 24;7(39):eabi5507. doi: 10.1126/sciadv.abi5507 (PMC8462908; doi:10.1126/sciadv.abi5507)
Supplement: Supplementary file 2 — Raw data [file sciadv.abi5507_raw_data.zip › sciadv.abi5507_Figure_5B_raw_data.xlsx]

## Sheet: Sheet1
IkB
TNF-a [ng/mL]	Transfected plasmid	Tubulin	Normalisation factor	IkB	Normalised IkB	TNF:no TNF ratio	Ub K48R/Ub WT ratio
0	Ub WT	8070.12	0.755624	4424.1	5854.9
0.26	Ub WT	10680.1	1	4033.93	4033.93	0.688984
0	Ub K48R	10162.4	0.951526	5815.59	6111.86
0.26	Ub K48R	7277.35	0.681395	1573.13	2308.7	0.377741	0.548257
0	Ub WT	10015.1	0.855187	691.577	808.685
0.26	Ub WT	11711	1	889.698	889.698	1.10018
0	Ub K48R	8795.57	0.751055	650.87	866.608
0.26	Ub K48R	8417.45	0.718767	477.042	663.695	0.765854	0.696118
0	Ub WT	12285.1	0.860156	1983.5	2305.97
0.26	Ub WT	12689.3	0.888451	2155.2	2425.8	1.05196
0	Ub K48R	11997	0.839983	1644.38	1957.63
0.26	Ub K48R	14282.5	1	1346.01	1346.01	0.687572	0.653608
p65
TNF-a [ng/mL]	CO2 [% (v/v)]	Transfected plasmid	p65	p65-no TNF	Ub K48R/Ub WT ratio
0	5	Ub WT	5.12917
10	5	Ub WT	20.2362	15.107
0	10	Ub WT	6.20141
10	10	Ub WT	8.64954	2.44813
0	5	Ub K48R	5.4326
10	5	Ub K48R	27.8055	22.3729
0	10	Ub K48R	5.44983
10	10	Ub K48R	8.24723	2.79741	0.771572
0	5	Ub WT	8.67961
10	5	Ub WT	46.905	38.2254
0	10	Ub WT	8.00346
10	10	Ub WT	68.7686	60.7651
0	5	Ub K48R	8.65104
10	5	Ub K48R	95.9899	87.3388
0	10	Ub K48R	11.2302
10	10	Ub K48R	106.762	95.5319	0.688079
0	5	Ub WT	11.0828
10	5	Ub WT	72.7434	61.6606
0	10	Ub WT	10.951
10	10	Ub WT	76.5549	65.6039
0	5	Ub K48R	8.34597
10	5	Ub K48R	65.1864	56.8405
0	10	Ub K48R	5.16674
10	10	Ub K48R	15.0541	9.88734	0.163493
0	5	Ub WT	2.79481
10	5	Ub WT	22.5	19.7052
0	10	Ub WT	2.37771
10	10	Ub WT	38.6183	36.2406
0	5	Ub K48R	2.7771
10	5	Ub K48R	22.0767	19.2996
0	10	Ub K48R	2.76215
10	10	Ub K48R	21.2113	18.4492	0.519774
